# Supplementary material for: A Leakage-Aware Drug Discovery Workflow for PKM2 and MAPK1 Integrating Scaffold Validation, Molecular Docking and Structural Triage
Source: Int J Mol Sci. 2026 May 25;27(11):4751. doi: 10.3390/ijms27114751 (PMC13257026; doi:10.3390/ijms27114751)
Supplement: Supplementary file 1 [file ijms-27-04751-s001.zip]

Archive with 1 entries (1 files):
- ijms-4310641-supplementary.pdf
